# Supplementary material for: A mobile-based randomized controlled trial on the feasibility and effectiveness of screening for major depressive disorder: study protocol
Source: BMC Psychol. 2024 Dec 18;12:742. doi: 10.1186/s40359-024-02230-6 (PMC11657997; doi:10.1186/s40359-024-02230-6)
Supplement: Supplementary file 3 — Additional file 3. [file 40359_2024_2230_MOESM3_ESM.xlsx]

## Sheet: EQ-5D-5L Digital Self-Complete
<b>Health Questionnaire</b>	Health Questionnaire
<b>English version for the USA</b>	Version (Target Language)
	Version (English)
	Subtitle (if applicable)
	Description (if applicable)
Please tap the ONE box that best describes your health TODAY.	Instruction
<b>MOBILITY</b>	MOBILITY
I have no problems walking	MB1
I have slight problems walking	MB2
I have moderate problems walking	MB3
I have severe problems walking	MB4
I am unable to walk	MB5
<b>SELF-CARE</b>	SELF-CARE
I have no problems washing or dressing myself	SC1
I have slight problems washing or dressing myself	SC2
I have moderate problems washing or dressing myself	SC3
I have severe problems washing or dressing myself	SC4
I am unable to wash or dress myself	SC5
<b>USUAL ACTIVITIES </b> <i>(e.g. work, study, housework, family or leisure activities)</i>	USUAL ACTIVITIES
I have no problems doing my usual activities	UA1
I have slight problems doing my usual activities	UA2
I have moderate problems doing my usual activities	UA3
I have severe problems doing my usual activities	UA4
I am unable to do my usual activities	UA5
<b>PAIN / DISCOMFORT</b>	PAIN / DISCOMFORT
I have no pain or discomfort	PD1
I have slight pain or discomfort	PD2
I have moderate pain or discomfort	PD3
I have severe pain or discomfort	PD4
I have extreme pain or discomfort	PD5
<b>ANXIETY / DEPRESSION</b>	ANXIETY / DEPRESSION
I am not anxious or depressed	AD1
I am slightly anxious or depressed	AD2
I am moderately anxious or depressed	AD3
I am severely anxious or depressed	AD4
I am extremely anxious or depressed	AD5
We would like to know how good or bad your health is TODAY.	VAS Line 1
This scale is numbered from 0 to 100.	VAS Line 2
100 means the <u>best</u> health you can imagine.	VAS Line 3a
0 means the <u>worst</u> health you can imagine.	VAS Line 3b
Please tap on the scale to indicate how your health is TODAY.	VAS Line 4
-	VAS Line 5
The best health you can imagine	Top Thermometer
The worst health you can imagine	Bottom Thermometer
YOUR HEALTH TODAY	Healthbox
Previous	Button 'Previous'
Next	Button 'Next'
This item is blank, please complete it.	Error message
<i>© EuroQol Research Foundation. EQ-5D™ is a trade mark of the EuroQol Research Foundation. USA (English) v1.0</i>	Copyright Line
<b><i>Disclaimer:</b> This is a preview of the EQ-5D instrument. It demonstrates the text, questions and response options included in this version. This preview does not represent the final product and should not be used as an official EQ-5D instrument.</i>
